# Supplementary material for: The Prevalence and Molecular Characterization of Bovine Leukemia Virus among Dairy Cattle in Henan Province, China
Source: Viruses. 2024 Aug 31;16(9):1399. doi: 10.3390/v16091399 (PMC11437460; doi:10.3390/v16091399)
Supplement: Supplementary file 1 [file viruses-16-01399-s001.zip]

Archive with 5 entries (5 files):
- Supplementary file S1.pdf
- Supplementary file S2.xlsx
- Supplementary file S3.pdf
- Supplementary file S4.xls
- Supplementary file S5.xls
