# Supplementary material for: The Prevalence and Molecular Characterization of Bovine Leukemia Virus among Dairy Cattle in Henan Province, China
Source: Viruses. 2024 Aug 31;16(9):1399. doi: 10.3390/v16091399 (PMC11437460; doi:10.3390/v16091399)
Supplement: Supplementary file 1 [file viruses-16-01399-s001.zip › Supplementary file S2.xlsx]

## Sheet: Sheet2
Accession number	Country	Collection date
AB934282	Japan	2013-11-05
AF399703	Brazil	2001
AF399704	Brazil	2001
EF600696	FLK-BLV	1985*
KF801457	Moldova	2012-10-01
KF801458	Moldova	2012-10-01
LC080651	Paraguay	2007-08-08
LC080652	Paraguay	2007-08-08
LC080653	Paraguay	2007-08-08
LC080654	Peru	2008-05-01
LC080655	Paraguay	2007-08-08
LC080656	Paraguay	2007-08-08
LC080657	Paraguay	2007-08-08
LC080658	Paraguay	2007-08-08
LC080659	Bolivia	2008-05-20
LC080660	Bolivia	2008-05-20
LC080661	Bolivia	2008-05-20
LC080662	Bolivia	2008-05-20
LC080663	Bolivia	2008-05-20
LC080664	Bolivia	2008-05-21
LC080665	Bolivia	2008-05-21
LC080666	Bolivia	2008-05-21
LC080667	Bolivia	2008-05-21
LC080668	Bolivia	2008-05-21
LC080669	Bolivia	2008-05-21
LC080670	Bolivia	2008-05-21
LC080671	Bolivia	2008-05-21
LC080672	Bolivia	2008-05-21
LC080673	Bolivia	2008-05-21
LC080674	Bolivia	2008-05-21
LC080675	Bolivia	2008-05-21
LC154848	Myanmar	2014
LC154849	Myanmar	2014
LC361248	Japan	2015-07-31
LC361249	Japan	2015-08-31
LC361250	Japan	2015-10-20
LC361251	Japan	2015-11-17
LC361252	Japan	2015-11-18
LC361253	Japan	2015-11-20
LC361254	Japan	2015-12-10
LC361255	Japan	2016-02-02
LC361256	Japan	2016-02-22
LC361257	Japan	2016-02-24
LC361258	Japan	2016-03-04
LC361259	Japan	2016-03-04
LC361260	Japan	2016-05-02
LC361261	Japan	2016-05-10
LC361262	Japan	2016-05-24
LC361263	Japan	2016-05-25
LC361264	Japan	2016-06-02
LC361265	Japan	2016-06-10
LC361266	Japan	2016-06-17
LC361267	Japan	2016-06-21
LC552965	Japan	2017
LC552966	Japan	2017
LC552967	Japan	2017
LC552968	Japan	2017
LC552969	Japan	2017
LC552970	Japan	2017
LC552971	Japan	2017
LC552972	Japan	2017
LC552973	Japan	2017
LC552974	Japan	2017
LC552975	Japan	2017
LC552976	Japan	2017
LC552977	Japan	2017
LC552978	Japan	2017
LC552979	Japan	2017
LC552980	Japan	2017
LC552981	Japan	2017
LC552982	Japan	2017
LC552983	Japan	2017
LC552984	Japan	2017
LC552985	Japan	2017
LC552986	Japan	2017
LC552987	Japan	2017
LC552988	Japan	2017
LC552989	Japan	2017
LC552990	Japan	2017
LC552991	Japan	2017
LC552992	Japan	2017
LC552993	Japan	2017
LC552994	Japan	2017
LC577637	Japan	2016-03-04
LC577638	Japan	2016-06-21
LC577639	Japan	2017-07-14
LC577640	Japan	2017-10-18
LC733242	Japan	2016
LC733243	Japan	2017
LC733244	Japan	2016
LC733245	Japan	2016
LC733246	Japan	2016
LC733247	Japan	2016
LC733248	Japan	2017
LC733249	Japan	2017
LC733250	Japan	2017
LC733251	Japan	2017
LC733252	Japan	2017
LC733253	Japan	2017
LC733254	Japan	2017
LC733255	Japan	2017
LC733256	Japan	2017
LC733257	Japan	2017
LC733258	Japan	2017
LC733259	Japan	2017
LC733260	Japan	2017
LC733261	Japan	2017
LC733262	Japan	2017
LC733263	Japan	2017
LC733264	Japan	2017
LC733265	Japan	2017
LC733266	Japan	2017
LC733267	Japan	2017
LC733268	Japan	2017
LC733269	Japan	2017
LC733270	Japan	2017
LC733271	Japan	2017
LC733272	Japan	2017
LC733273	Japan	2017
LC733274	Japan	2017
LC733275	Japan	2017
LC733276	Japan	2017
LC733277	Japan	2017
LC733278	Japan	2017
LC733279	Japan	2017
LC733280	Japan	2017
LC733281	Japan	2017
LC733282	Japan	2018
LC733283	Japan	2018
LC733284	Japan	2018
LC733285	Japan	2018
LC733286	Japan	2018
LC733287	Japan	2018
LC733288	Japan	2018
LC733289	Japan	2018
LC733290	Japan	2018
LC733291	Japan	2018
LC733292	Japan	2018
LC733293	Japan	2018
LC733294	Japan	2018
LC733295	Japan	2018
LC733296	Japan	2018
LC733297	Japan	2018
LC733298	Japan	2018
LC733299	Japan	2018
LC733300	Japan	2018
LC733301	Japan	2018
LC733302	Japan	2018
LC733303	Japan	2019
LC733304	Japan	2019
LC733305	Japan	2019
LC733306	Japan	2019
LC733307	Japan	2019
LC733308	Japan	2019
LC733309	Japan	2019
LC733310	Japan	2019
LC733311	Japan	2019
LC733312	Japan	2020
LC733313	Japan	2020
LC733314	Japan	2016
LC733315	Japan	2017
LC733316	Japan	2017
LC733317	Japan	2017
LC733318	Japan	2017
LC733319	Japan	2017
LC733320	Japan	2016
LC733321	Japan	2016
LC733322	Japan	2016
LC733323	Japan	2016
LC733324	Japan	2016
LC733325	Japan	2016
LC733326	Japan	2016
LC733327	Japan	2016
LC733328	Japan	2016
LC733329	Japan	2016
LC733330	Japan	2016
LC733331	Japan	2016
LC733332	Japan	2016
LC733333	Japan	2016
LC733334	Japan	2016
LC733335	Japan	2016
LC733336	Japan	2016
LC733337	Japan	2016
LC733338	Japan	2016
LC733339	Japan	2016
LC733340	Japan	2017
LC733341	Japan	2017
LC733342	Japan	2017
LC733343	Japan	2017
LC733344	Japan	2017
LC733345	Japan	2017
LC733346	Japan	2017
LC733347	Japan	2017
LC733348	Japan	2017
LC733349	Japan	2017
LC733350	Japan	2017
LC733351	Japan	2017
LC733352	Japan	2017
LC733353	Japan	2017
LC733354	Japan	2017
LC733355	Japan	2017
LC733356	Japan	2017
LC733357	Japan	2017
LC733358	Japan	2017
LC733359	Japan	2017
LC733360	Japan	2018
LC733361	Japan	2018
LC733362	Japan	2018
LC733363	Japan	2015
MG678759	Mexico	2016-10-29
MG678760	Mexico	2016-09-08
MG678761	Mexico	2016-09-08
MG678762	Mexico	2016-06-13
MG678763	Mexico	2016-06-13
MG678764	Mexico	2016-08-30
MG678765	Mexico	2016-08-30
MG678766	Mexico	2016-08-05
MG678767	Mexico	2016-08-05
MG678768	Mexico	2016-05-15
MG678769	Mexico	2016-05-15
MG678770	Mexico	2016-05-15
MG678771	Mexico	2016-10-29
MG678772	Mexico	2016-10-29
MG678773	Mexico	2016-09-08
MG678774	Mexico	2016-09-08
MG678775	Mexico	2016-06-13
MG678776	Mexico	2016-06-13
MG678777	Mexico	2016-08-30
MG678778	Mexico	2016-08-30
MG678779	Mexico	2016-08-05
MG678780	Mexico	2016-08-05
MG678781	Mexico	2016-10-10
MG678782	Mexico	2016-10-10
MG678783	Mexico	2016-10-10
MG678784	Mexico	2016-10-10
MG678785	Mexico	2017-03-01
MG678786	Mexico	2017-03-01
MG678787	Mexico	2016-10-10
MG678788	Mexico	2017-03-01
MG678789	Mexico	2016-10-29
MG678790	Mexico	2016-05-15
MH170027	Viet Nam	2017-02-24
MH170028	Viet Nam	2017-02-24
MH170029	Viet Nam	2017-02-24
MH170030	Viet Nam	2017-02-24
MN966688	South Africa	2018
MN966689	South Africa	2018
MN966690	South Africa	2018
MN966691	South Africa	2018
MN966692	South Africa	2018
MN966693	South Africa	2018
MN966694	South Africa	2018
MN966695	South Africa	2018
OL660336	Russia	2020-10-01
OL660337	Russia	2020-10-01
OL660338	Russia	2020-10-01
OL660339	Russia	2020-10-01
OL660340	Russia	2020-10-01
OL660341	Russia	2020-10-01
OL660342	Russia	2020-10-01
OL660343	Russia	2020-10-01
OL660344	Russia	2020-10-01
OL660345	Russia	2020-10-01
OL660346	Russia	2020-10-01
OL660347	Russia	2020-10-01
OL660348	Russia	2020-10-01
OL660349	Russia	2020-10-01
OL660350	Russia	2020-10-01
OL660351	Russia	2020-10-01
OL660352	Russia	2020-10-01
OL660353	Russia	2020-10-01
OL660354	Russia	2020-10-01
OL660355	Russia	2020-10-01
OL660356	Russia	2020-10-01
OL660357	Russia	2020-10-01
OL660358	Russia	2020-10-01
AF067081	Poland	1998
AF257515	Argentina	2000
AF503581	Belgium	1983
AF547184	Brazil	2002
AP018006	Japan	2013-12-01
AP018008	Japan	2013-12-01
AP018010	Japan	2013-12-01
AP018012	Japan	2013-12-01
AP018015	Japan	2013-12-01
AP018017	Japan	2013-12-01
AY078387	USA	2002
AY151262	Brazil	2002
AY185360	Brazil	2002
D00647	Australia	1990
EF065635	Costa Rica	2003
EF065636	Costa Rica	2003
EF065637	Costa Rica	2003
EF065638	Belgium	2003
EF065639	Costa Rica	2003
EF065640	Costa Rica	2003
EF065641	USA29	1994
EF065642	USA	1991
EF065643	Costa Rica	2003
EF065644	USA	1975
EF065645	Costa Rica	2003
EF065646	Japan	2004
EF065647	USA	1997
EF065648	USA	1997
EF065649	USA	1997
EF065650	Japan	2004
EF065651	Japan	2004
EF065652	Japan	2004
EF065653	Japan	2004
EF065654	Costa Rica	2004
EF065655	Costa Rica	2004
EF065656	USA	1976
EF065657	Japan	2004
EF065658	Japan	2004
EF065659	Japan	2004
EF065660	Japan	2004
EF065661	Japan	2004
EF065662	Japan	2004
JN695878	Russia	2010-04-13
JN695880	Russia	2010-04-13
JN695881	Russia	2010-04-13
K02120	Japan	1985
K02251	Belgium	1984
M35238	France	1990
M35239	USA	1990
M35240	Belgium	1990
M35242	USA	1990
HN23	China	2021-06-01
HN22	China	2021-09-01
HN21	China	2021-09-01
HN20	China	2021-09-01
HN19	China	2021-08-01
HN18	China	2021-08-01
HN17	China	2021-08-01
HN16	China	2021-08-01
HN15	China	2021-08-01
HN14	China	2021-08-01
HN13	China	2021-08-01
HN12	China	2021-08-01
HN11	China	2021-08-01
HN10	China	2021-08-01
HN9	China	2021-08-01
HN8	China	2021-06-01
HN7	China	2021-06-01
HN6	China	2021-06-01
HN5	China	2021-06-01
HN4	China	2021-06-01
HN3	China	2021-06-01
HN2	China	2021-06-01
HN1	China	2021-06-01
MF574053	China	2016
MF574054	China	2016
MF574055	China	2016
MF574056	China	2016
MF574057	China	2016
MF574058	China	2016
MF574059	China	2016
MF574060	China	2016
MF574061	China	2016
MF574062	China	2016
MF574063	China	2016
MF574064	China	2016
MF574065	China	2016
MF574066	China	2016
MF574067	China	2016
MF574068	China	2016
MF580990	China	2016
MF580991	China	2016
MF580992	China	2016
MF580993	China	2016
MF580994	China	2016
MF580995	China	2016
MK820044	China	2019-01-09
MK840875	China	2019-01-09
MK840876	China	2019-01-09
MK840877	China	2019-01-09
MK840878	China	2019-01-09
MK840879	China	2019-01-09
MK840880	China	2019-01-09
MK840881	China	2019-01-09
OL451224	China	2019-12-15
JQ675759*	Russia	2009-02-01
JQ675760*	Russia	2009-02-01
*Determined based on the publication time of the reference paper for the first report
JQ675759 and JQ675760 are partial of env gene
