# Supplementary material for: The Prevalence and Molecular Characterization of Bovine Leukemia Virus among Dairy Cattle in Henan Province, China
Source: Viruses. 2024 Aug 31;16(9):1399. doi: 10.3390/v16091399 (PMC11437460; doi:10.3390/v16091399)
Supplement: Supplementary file 1 [file viruses-16-01399-s001.zip › Supplementary file S4.xls]

## Sheet: MatrixOutput
HN7S_CHN
HN8S_CHN	0.00540541
EF065646_G1	0.0027027	0.00810811
HN9S_CHN	0.0324324	0.0378378	0.0297297
HN10S_CHN	0.0324324	0.0378378	0.0297297	0
HN11S_CHN	0.0324324	0.0378378	0.0297297	0	0
HN12S_CHN	0.0324324	0.0378378	0.0297297	0	0	0
HN13S_CHN	0.0324324	0.0378378	0.0297297	0	0	0	0
HN14S_CHN	0.0324324	0.0378378	0.0297297	0	0	0	0	0
HN15S_CHN	0.0324324	0.0378378	0.0297297	0	0	0	0	0	0
HN16S_CHN	0.0378378	0.0324324	0.0351351	0.00540541	0.00540541	0.00540541	0.00540541	0.00540541	0.00540541	0.00540541
HN18S_CHN	0.0324324	0.0378378	0.0297297	0	0	0	0	0	0	0	0.00540541
HN19S_CHN	0.0324324	0.0378378	0.0297297	0	0	0	0	0	0	0	0.00540541	0
HN22S_CHN	0.0324324	0.0378378	0.0297297	0	0	0	0	0	0	0	0.00540541	0	0
MK840877_G4	0.0324324	0.0378378	0.0297297	0.00540541	0.00540541	0.00540541	0.00540541	0.00540541	0.00540541	0.00540541	0.0108108	0.00540541	0.00540541	0.00540541
MK840879_G4	0.0297297	0.0351351	0.027027	0.0027027	0.0027027	0.0027027	0.0027027	0.0027027	0.0027027	0.0027027	0.00810811	0.0027027	0.0027027	0.0027027	0.0027027
HN1S_CHN	0.0378378	0.0432432	0.0351351	0.0378378	0.0378378	0.0378378	0.0378378	0.0378378	0.0378378	0.0378378	0.0432432	0.0378378	0.0378378	0.0378378	0.0378378	0.0351351
HN3S_CHN	0.0351351	0.0405405	0.0324324	0.0351351	0.0351351	0.0351351	0.0351351	0.0351351	0.0351351	0.0351351	0.0405405	0.0351351	0.0351351	0.0351351	0.0351351	0.0324324	0.0027027
HN4S_CHN	0.0405405	0.0351351	0.0378378	0.0405405	0.0405405	0.0405405	0.0405405	0.0405405	0.0405405	0.0405405	0.0351351	0.0405405	0.0405405	0.0405405	0.0405405	0.0378378	0.00810811	0.00540541
HN5S_CHN	0.0405405	0.0405405	0.0378378	0.0405405	0.0405405	0.0405405	0.0405405	0.0405405	0.0405405	0.0405405	0.0405405	0.0405405	0.0405405	0.0405405	0.0405405	0.0378378	0.0027027	0.00540541	0.00540541
HN6S_CHN	0.0351351	0.0405405	0.0324324	0.0351351	0.0351351	0.0351351	0.0351351	0.0351351	0.0351351	0.0351351	0.0405405	0.0351351	0.0351351	0.0351351	0.0351351	0.0324324	0.0027027	0	0.00540541	0.00540541
HN17S_CHN	0.0351351	0.0405405	0.0324324	0.0351351	0.0351351	0.0351351	0.0351351	0.0351351	0.0351351	0.0351351	0.0405405	0.0351351	0.0351351	0.0351351	0.0351351	0.0324324	0.0027027	0	0.00540541	0.00540541	0
HN20S_CHN	0.0324324	0.0378378	0.0297297	0.0324324	0.0324324	0.0324324	0.0324324	0.0324324	0.0324324	0.0324324	0.0378378	0.0324324	0.0324324	0.0324324	0.0324324	0.0297297	0.0216216	0.0189189	0.0243243	0.0243243	0.0189189	0.0189189
HN21S_CHN	0.0351351	0.0405405	0.0324324	0.0351351	0.0351351	0.0351351	0.0351351	0.0351351	0.0351351	0.0351351	0.0405405	0.0351351	0.0351351	0.0351351	0.0351351	0.0324324	0.0027027	0	0.00540541	0.00540541	0	0	0.0189189
HN23S_CHN	0.0459459	0.0405405	0.0432432	0.0459459	0.0459459	0.0459459	0.0459459	0.0459459	0.0459459	0.0459459	0.0405405	0.0459459	0.0459459	0.0459459	0.0459459	0.0432432	0.00810811	0.0108108	0.00540541	0.00540541	0.0108108	0.0108108	0.0297297	0.0108108
MH170030_G6	0.0351351	0.0405405	0.0324324	0.0351351	0.0351351	0.0351351	0.0351351	0.0351351	0.0351351	0.0351351	0.0405405	0.0351351	0.0351351	0.0351351	0.0351351	0.0324324	0.0027027	0	0.00540541	0.00540541	0	0	0.0189189	0	0.0108108
MK840881_G6	0.0378378	0.0432432	0.0351351	0.0378378	0.0378378	0.0378378	0.0378378	0.0378378	0.0378378	0.0378378	0.0432432	0.0378378	0.0378378	0.0378378	0.0378378	0.0351351	0	0.0027027	0.00810811	0.0027027	0.0027027	0.0027027	0.0216216	0.0027027	0.00810811	0.0027027
MK840880_G6	0.0378378	0.0432432	0.0351351	0.0378378	0.0378378	0.0378378	0.0378378	0.0378378	0.0378378	0.0378378	0.0432432	0.0378378	0.0378378	0.0378378	0.0378378	0.0351351	0	0.0027027	0.00810811	0.0027027	0.0027027	0.0027027	0.0216216	0.0027027	0.00810811	0.0027027	0
HN2S_CHN	0.0324324	0.0378378	0.0297297	0.0324324	0.0324324	0.0324324	0.0324324	0.0324324	0.0324324	0.0324324	0.0378378	0.0324324	0.0324324	0.0324324	0.0324324	0.0297297	0.0378378	0.0351351	0.0405405	0.0405405	0.0351351	0.0351351	0.0324324	0.0351351	0.0459459	0.0351351	0.0378378	0.0378378
JN695881_G7	0.027027	0.0324324	0.0243243	0.027027	0.027027	0.027027	0.027027	0.027027	0.027027	0.027027	0.0324324	0.027027	0.027027	0.027027	0.027027	0.0243243	0.0324324	0.0297297	0.0351351	0.0351351	0.0297297	0.0297297	0.027027	0.0297297	0.0405405	0.0297297	0.0324324	0.0324324	0.00540541

## Sheet: Caption
Table. Estimates of Evolutionary Divergence between Sequences
The number of amino acid differences per site from between sequences are shown. The analysis involved 30 amino acid sequences. All positions containing gaps and missing data were eliminated. There were a total of 370 positions in the final dataset. Evolutionary analyses were conducted in MEGA7 [1].
1. Kumar S., Stecher G., and Tamura K. (2016). MEGA7: Molecular Evolutionary Genetics Analysis version 7.0 for bigger datasets.Molecular Biology and Evolution 33:1870-1874.
