# Supplementary material for: The Prevalence and Molecular Characterization of Bovine Leukemia Virus among Dairy Cattle in Henan Province, China
Source: Viruses. 2024 Aug 31;16(9):1399. doi: 10.3390/v16091399 (PMC11437460; doi:10.3390/v16091399)
Supplement: Supplementary file 1 [file viruses-16-01399-s001.zip › Supplementary file S5.xls]

## Sheet: MatrixOutput
HN7_China
HN8_China	0.0012945
MH170027_G1	0.002589	0.0038835
HN9_China	0.033657	0.0349515	0.033657
HN10_China	0.0330097	0.0343042	0.0330097	0.00194175
HN11_China	0.0330097	0.0343042	0.0330097	0.00194175	0
HN12_China	0.0330097	0.0343042	0.0330097	0.00194175	0	0
HN13_China	0.0330097	0.0343042	0.0330097	0.000647249	0.0012945	0.0012945	0.0012945
HN14_China	0.0317152	0.0330097	0.0317152	0.00194175	0.0012945	0.0012945	0.0012945	0.0012945
HN15_China	0.0330097	0.0343042	0.0330097	0.00194175	0	0	0	0.0012945	0.0012945
HN16_China	0.0343042	0.0330097	0.0343042	0.00323625	0.002589	0.002589	0.002589	0.002589	0.002589	0.002589
HN18_China	0.0330097	0.0343042	0.0330097	0.00194175	0	0	0	0.0012945	0.0012945	0	0.002589
HN19_China	0.033657	0.0349515	0.033657	0	0.00194175	0.00194175	0.00194175	0.000647249	0.00194175	0.00194175	0.00323625	0.00194175
HN22_China	0.033657	0.0349515	0.033657	0.002589	0.00323625	0.00323625	0.00323625	0.00194175	0.00194175	0.00323625	0.00453074	0.00323625	0.002589
MK820044_G4	0.0330097	0.0343042	0.0330097	0.00453074	0.0038835	0.0038835	0.0038835	0.0038835	0.002589	0.0038835	0.00517799	0.0038835	0.00453074	0.00453074
MK840879_G4	0.0317152	0.0330097	0.0317152	0.00323625	0.002589	0.002589	0.002589	0.002589	0.0012945	0.002589	0.0038835	0.002589	0.00323625	0.00323625	0.0012945
HN1_China	0.0401294	0.0414239	0.0401294	0.038835	0.0381877	0.0381877	0.0381877	0.0381877	0.0381877	0.0381877	0.0394822	0.0381877	0.038835	0.0401294	0.0394822	0.0381877
HN3_China	0.038835	0.0401294	0.038835	0.0375405	0.0368932	0.0368932	0.0368932	0.0368932	0.0355987	0.0368932	0.0381877	0.0368932	0.0375405	0.0375405	0.0368932	0.0355987	0.00323625
HN4_China	0.0407767	0.0394822	0.0407767	0.0394822	0.038835	0.038835	0.038835	0.038835	0.038835	0.038835	0.0375405	0.038835	0.0394822	0.0407767	0.0401294	0.038835	0.00517799	0.00323625
HN5_China	0.0401294	0.0401294	0.0401294	0.0401294	0.0394822	0.0394822	0.0394822	0.0394822	0.0381877	0.0394822	0.0394822	0.0394822	0.0401294	0.0401294	0.0394822	0.0381877	0.0012945	0.00323625	0.00517799
HN6_China	0.0401294	0.0414239	0.0401294	0.0375405	0.0368932	0.0368932	0.0368932	0.0368932	0.0355987	0.0368932	0.0381877	0.0368932	0.0375405	0.0375405	0.0368932	0.0355987	0.0038835	0.00194175	0.00517799	0.0038835
HN17_China	0.0401294	0.0414239	0.0401294	0.038835	0.0381877	0.0381877	0.0381877	0.0381877	0.0368932	0.0381877	0.0394822	0.0381877	0.038835	0.038835	0.0381877	0.0368932	0.00453074	0.0012945	0.00453074	0.00453074	0.00323625
HN20_China	0.0394822	0.0407767	0.0394822	0.0381877	0.0375405	0.0375405	0.0375405	0.0375405	0.036246	0.0375405	0.038835	0.0375405	0.0381877	0.0381877	0.0375405	0.036246	0.0116505	0.00970874	0.012945	0.0116505	0.010356	0.0110032
HN21_China	0.0401294	0.0414239	0.0401294	0.0375405	0.0368932	0.0368932	0.0368932	0.0368932	0.0368932	0.0368932	0.0381877	0.0368932	0.0375405	0.038835	0.0381877	0.0368932	0.002589	0.00194175	0.0038835	0.0038835	0.002589	0.00323625	0.010356
HN23_China	0.0420712	0.0407767	0.0420712	0.0407767	0.0401294	0.0401294	0.0401294	0.0401294	0.038835	0.0401294	0.038835	0.0401294	0.0407767	0.0407767	0.0401294	0.038835	0.00323625	0.0038835	0.00453074	0.00194175	0.00453074	0.00517799	0.0122977	0.00453074
MK840880_G6	0.0407767	0.0420712	0.0407767	0.0394822	0.038835	0.038835	0.038835	0.038835	0.0375405	0.038835	0.0401294	0.038835	0.0394822	0.0394822	0.038835	0.0375405	0.00323625	0.0038835	0.00711974	0.00323625	0.00453074	0.00517799	0.0122977	0.00453074	0.0038835
MK840878_G6	0.038835	0.0401294	0.038835	0.036246	0.0355987	0.0355987	0.0355987	0.0355987	0.0343042	0.0355987	0.0368932	0.0355987	0.036246	0.036246	0.0355987	0.0343042	0.00517799	0.00323625	0.00647249	0.00517799	0.00194175	0.00453074	0.0116505	0.0038835	0.00582524	0.00453074
MK840875_G6	0.0394822	0.0407767	0.0394822	0.0381877	0.0375405	0.0375405	0.0375405	0.0375405	0.036246	0.0375405	0.038835	0.0375405	0.0381877	0.0381877	0.0375405	0.036246	0.00323625	0.0012945	0.00453074	0.00323625	0.00194175	0.002589	0.00970874	0.00194175	0.0038835	0.0038835	0.00323625
HN2_China	0.033657	0.0349515	0.033657	0.0323625	0.0317152	0.0317152	0.0317152	0.0317152	0.0304207	0.0317152	0.0330097	0.0317152	0.0323625	0.0323625	0.0317152	0.0304207	0.0414239	0.038835	0.0420712	0.0414239	0.038835	0.0401294	0.0394822	0.0401294	0.0420712	0.0394822	0.0394822	0.0394822
KF801458_G7	0.0343042	0.0355987	0.0343042	0.0330097	0.0323625	0.0323625	0.0323625	0.0323625	0.031068	0.0323625	0.033657	0.0323625	0.0330097	0.0330097	0.0323625	0.031068	0.0420712	0.0394822	0.0427184	0.0420712	0.0394822	0.0407767	0.0401294	0.0407767	0.0427184	0.0401294	0.0401294	0.0401294	0.00582524

## Sheet: Caption
Table. Estimates of Evolutionary Divergence between Sequences
The number of amino acid differences per site from between sequences are shown. The analysis involved 30 amino acid sequences. All positions containing gaps and missing data were eliminated. There were a total of 1545 positions in the final dataset. Evolutionary analyses were conducted in MEGA7 [1].
1. Kumar S., Stecher G., and Tamura K. (2016). MEGA7: Molecular Evolutionary Genetics Analysis version 7.0 for bigger datasets.Molecular Biology and Evolution 33:1870-1874.
